# Supplementary material for: Role of Na+/Ca2+ Exchanger (NCX) in Glioblastoma Cell Migration (In Vitro)
Source: Int J Mol Sci. 2023 Aug 11;24(16):12673. doi: 10.3390/ijms241612673 (PMC10454658; doi:10.3390/ijms241612673)
Supplement: Supplementary file 1 [file ijms-24-12673-s001.zip]

Archive with 3 entries (3 files):
- Video S1 Control.mp4
- Video S2 Nickel.mp4
- Video S3 Bepridil.mp4
